# Supplementary material for: Increased 14-3-3β and γ protein isoform expressions in parasitic eosinophilic meningitis caused by Angiostrongylus cantonensis infection in mice
Source: PLoS One. 2019 Mar 7;14(3):e0213244. doi: 10.1371/journal.pone.0213244 (PMC6405114; doi:10.1371/journal.pone.0213244)
Supplement: S3 File — (XLSX) [file pone.0213244.s004.xlsx]

## Sheet: 工作表1
C	1w	2w	3w
0.1535	0.1543	0.216	0.2631
0.1546	0.1488	0.2324	0.2781
0.1499	0.1447	0.2342	0.2514
0.1517	0.1375	0.2131	0.2524
0.1512	0.1433	0.212	0.2702
