# Supplementary material for: Increased 14-3-3β and γ protein isoform expressions in parasitic eosinophilic meningitis caused by Angiostrongylus cantonensis infection in mice
Source: PLoS One. 2019 Mar 7;14(3):e0213244. doi: 10.1371/journal.pone.0213244 (PMC6405114; doi:10.1371/journal.pone.0213244)
Supplement: S4 File — (XLSX) [file pone.0213244.s005.xlsx]

## Sheet: 14-3-3β
control	1w	2w	3w
0.271128	0.666091	0.960367	1.14674
0.901703	0.871659	1.04093	0.93481
1.07501	1.01715	1.45199	1.3039
1.03233		1.18446	0.980757

## Sheet: 14-3-3r
control	1w	2w	3w
0.53368	0.491748	2.2518	0.893948
0.80039	0.948288	1.06792	1.17114
0.912917	0.687982	1.07031	6.008
0.742346			0.980529
			1.29868

## Sheet: 14-3-3ε
control	1w	2w	3w
0.765261	1.16049	1.00406	0.919741
1.04829	1.57681	1.42202	0.941974
1.02943	1.00345	0.970535	0.967808

## Sheet: 14-3-3ζ
control	1w	2w	3w
0.512481	0.512481	1.749	0.842462
0.535443	0.535443	1.858	0.883976
1.00628	1.00628	1.74658	1.065

## Sheet: 14-3-3η
control	1w	2w	3w
1.03924	1.4919	1.27828	1.02572
1.68409	1.27622	1.09292	1.10567
0.974836	1.58013	1.3456	0.908202

## Sheet: 14-3-3θ
control	1w	2w	3w
0.279614	0.724843	1.0972	0.558275
0.461133	0.859299	1.41586	0.976137
0.37	0.322428	1.12077	0.910515

## Sheet: 14-3-3τ
control	1w	2w	3w
0.574186	0.408427	0.463694	1.05436
	0.562578	1.23734	1.20919
	0.874151	0.85	1.34007

## Sheet: pan14-3-3
control	1w	2w	3w
0.218533	0.492871	0.628987	0.98981
0.744724	1.08179	1.15987	0.865744
1.06254	1.41559	1.40232	1.003
