# Supplementary material for: Increased 14-3-3β and γ protein isoform expressions in parasitic eosinophilic meningitis caused by Angiostrongylus cantonensis infection in mice
Source: PLoS One. 2019 Mar 7;14(3):e0213244. doi: 10.1371/journal.pone.0213244 (PMC6405114; doi:10.1371/journal.pone.0213244)
Supplement: S5 File — (XLSX) [file pone.0213244.s006.xlsx]

## Sheet: 14-3-3β
control	1w	2w	3w
1.47268	0.486056	0.598985	1.29028
1.089	0.4577	1.20947	0.862686
0.706767	0.4715	0.899	1.076

## Sheet: 14-3-3r
control	1w	2w	3w
1.20779	0.210288	0.0667451	0.872
2.02283	0.193226	0.148	0.165953
1.154	0.159031	0.330563	0.425948

## Sheet: 14-3-3ε
control	1w	2w	3w
1.89333	0.394322	1.508	2.423
1.52	0.628	4.06621	0.926341
0.624871	0.396105	0.425154	0.474204

## Sheet: 14-3-3ζ
control	1w	2w	3w
2.81021	0.940079	0.530039	1.35586
1.526	1.23722	0.691571	1.09719
0.242375	0.808	0.510965	1.019

## Sheet: 14-3-3η
control	1w	2w	3w
1.34308	0.823263	0.861	1.17224
1.469	0.917197	2.00756	1.80329
0.808801	0.87	1.335	1.151

## Sheet: 14-3-3θ
control	1w	2w	3w
0.680356	0.692304	0.989	1.46
0.6725	0.631	1.3151	1.60843
0.665267	0.57027	1.27438	1.31241

## Sheet: 14-3-3τ
control	1w	2w	3w
1.26117	1.03702	1.14448	3.07328
1.182	1.24169	1.01229	1.79
1.10424	0.976	1.23596	1.23752

## Sheet: pan14-3-3
control	1w	2w	3w
1.60001	2.11819	0.513875	0.883675
2.77451	1.01735	0.41975	0.834
1.555	1.085	0.540987	1.03926
