# Supplementary material for: Increased 14-3-3β and γ protein isoform expressions in parasitic eosinophilic meningitis caused by Angiostrongylus cantonensis infection in mice
Source: PLoS One. 2019 Mar 7;14(3):e0213244. doi: 10.1371/journal.pone.0213244 (PMC6405114; doi:10.1371/journal.pone.0213244)
Supplement: S6 File — (XLSX) [file pone.0213244.s007.xlsx]

## Sheet: 14-3-3β
control	1w	2w	3w
1.87817	1.6925	1.77158	2.14746
2.18394	1.87509	2.04416	1.85315
2.17828	2.05463	1.54386	0.913196

## Sheet: 14-3-3r
control	1w	2w	3w
1.87817	1.6925	1.77158	2.14746
2.18394	1.87509	2.04416	1.85315
2.17828	2.05463	1.54386	0.913196

## Sheet: 14-3-3ε
control	1w	2w	3w
1.08864	1.79303	1.75129	1.96792
1.57129	1.75734	1.91576	1.89472
2.09143	0.480244	0.555888	0.952226

## Sheet: 14-3-3ζ
control	1w	2w	3w
0.627702	0.641684	1.61267	2.18771
0.711	1.5088	1.82909	1.76362
0.81023	1.29084	0.707294	1.25456

## Sheet: 14-3-3η
control	1w	2w	3w
0.992641	1.62821	1.75108	2.14262
1.05378	1.61094	1.69236	1.92985
1.08565	1.22098	0.947192	1.11427

## Sheet: 14-3-3θ
control	1w	2w	3w
1.42407	0.636116	0.522006	0.479873
1.185	0.732244	0.725742	0.93637
0.916417	0.768797	0.950022	0.745

## Sheet: 14-3-3τ
control	1w	2w	3w
2.26048	2.16376	1.88784	1.02805
2.25573	1.90017	1.44037	1.37873
1.12598	0.854121	0.800171	0.616036

## Sheet: 工作表8
control	1w	2w	3w
0.930454	0.883159	0.756612	0.451161
1.96311	1.57953	0.856405	0.729445
1.55953	1.93678	1.95524	2.10792
