# Supplementary material for: Increased 14-3-3β and γ protein isoform expressions in parasitic eosinophilic meningitis caused by Angiostrongylus cantonensis infection in mice
Source: PLoS One. 2019 Mar 7;14(3):e0213244. doi: 10.1371/journal.pone.0213244 (PMC6405114; doi:10.1371/journal.pone.0213244)
Supplement: S7 File — (XLS) [file pone.0213244.s008.xls]

## Sheet: occludin CSF
C	1w	2w	3w	3w+D
0.23073	0.195006	3.85659	2.2985	0.240932
0.559087	0.226228	2.10358	2.47806	0.596891
0.406939	0.378801	2.55776	2.61588	0.362817
		1.87108

## Sheet: claudin-5 CSF
C	1w	2w	3w	3w+D
0.66453	0.118796	8.32815	2.68641	0.261029
0.835468	0.31671	4.39295	4.63357	0.179118
0.866144	0.430022	1.17356	1.0112	0.295914
0.542092	0.551025		1.57245
