# Supplementary material for: Increased 14-3-3β and γ protein isoform expressions in parasitic eosinophilic meningitis caused by Angiostrongylus cantonensis infection in mice
Source: PLoS One. 2019 Mar 7;14(3):e0213244. doi: 10.1371/journal.pone.0213244 (PMC6405114; doi:10.1371/journal.pone.0213244)
Supplement: S8 File — (XLS) [file pone.0213244.s009.xls]

## Sheet: occludin  tissue
C	1w	2w	3w	3w+D
1.4923	1.94898	1.0447	2.81368	0.944171
1.40945	1.67108	1.22267	2.04751	1.12293
1.31488	2.10577	1.28376	2.05054	0.414773

## Sheet: claudin-5 tissue
C	1w	2w	3w	3w+D
1.13679	1.52327	1.1425	2.90065	0.977864
2.24598	0.963681	1.39372	2.3621	0.676056
1.10994	1.00972	0.794455	2.20882	0.837928
